# Supplementary material for: Development and Validation of Sex-Specific Markers in Pelodiscus Sinensis Using Restriction Site-Associated DNA Sequencing
Source: Genes (Basel). 2019 Apr 15;10(4):302. doi: 10.3390/genes10040302 (PMC6523797; doi:10.3390/genes10040302)
Supplement: Supplementary file 1 [file genes-10-00302-s001.zip]

Archive with 11 entries (10 files):
- Supplemental figures/
- Supplemental figures/Supplement Figure 1.jpg
- Supplemental figures/Supplement Figure 2A.jpg
- Supplemental figures/Supplement Figure 2B.jpg
- Supplemental figures/Supplement Figure 3.jpg
- Supplemental figures/Supplement Figure 4A.jpg
- Supplemental figures/Supplement Figure 4B.jpg
- Supplemental figures/Supplement Figure 5.jpg
- Supplemental figures/Supplement Figure 6A.jpg
- Supplemental figures/Supplement Figure 6B.jpg
- Supplemental figures/~$gure graphics.docx
